# Supplementary material for: Analysis of Patient Safety Incidents in Primary Care Reported in an Electronic Registry Application
Source: Int J Environ Res Public Health. 2021 Aug 25;18(17):8941. doi: 10.3390/ijerph18178941 (PMC8430626; doi:10.3390/ijerph18178941)
Supplement: Supplementary file 1 [file ijerph-18-08941-s001.zip]

Archive with 1 entries (1 files):
- ijerph-1310594-supplementary.pdf
